# Supplementary material for: Injury-induced pulmonary tuft cells are heterogenous, arise independent of key Type 2 cytokines, and are dispensable for dysplastic repair
Source: eLife. 2022 Sep 8;11:e78074. doi: 10.7554/eLife.78074 (PMC9553214; doi:10.7554/eLife.78074)
Supplement: Figure 3—figure supplement 1—source data 1. [file elife-78074-fig3-figsupp1-data1.xlsx]

## Sheet: % body weight loss
% body weight loss
7 dpi			9 dpi			16 dpi
Control	Pou2f3-/-		Control	Pou2f3-/-		Control	Pou2f3-/-
8.69565	26.3		4.3	36.8		0	31.6
20	25		30	29		10	12.5
24	17.6		28.6	23.5		12	0
13	12		28	16		-4.4	-8
23.8	16		13	16		9.5	0
14.3	22.2		33.3	27.8		-9.5	16.7
19	19		28.6	27.8		9.5	9.5
25	16.6		14.3	23.8
