# Supplementary material for: Injury-induced pulmonary tuft cells are heterogenous, arise independent of key Type 2 cytokines, and are dispensable for dysplastic repair
Source: eLife. 2022 Sep 8;11:e78074. doi: 10.7554/eLife.78074 (PMC9553214; doi:10.7554/eLife.78074)
Supplement: Figure 4—source data 1. [file elife-78074-fig4-data1.xlsx]

## Sheet: Sheet1
DCLK1+ cells / mm2 Krt5+ area
		Control	Il28r-/-		Control	Ifnar1-/-
		629.697	527.578		883.047	675.844
		628.172	925.386		831.348	841.171
		548.786	668.273		364.352	539.54
		610.861	709.964		677.474
		344.38	467.105
			824.838
